# Supplementary material for: Nutritional and sensory enhancement of traditional wheat-based yeasted steamed dumplings through oat flour fortification
Source: Front Nutr. 2025 Nov 14;12:1676290. doi: 10.3389/fnut.2025.1676290 (PMC12661856; doi:10.3389/fnut.2025.1676290)
Supplement: Supplementary file 1 [file Table_1.xlsx]

## Sheet: Table S1-Sensory form
	TABLE S1a Sensory questionnaire – attributes and explanatory notes to the scoring.
	Sensory attribute	Pts.	Description of the attribute nature
	Dumpling shape	5	typical oval, well-leavened
		4	medium oval, medium-leavened
		3	slightly oval, slightly leavened
		2	irregular, oblong
		1	flat, unleavened
	Dumpling surface colour	5	typical, light, shiny
		4	less light, shiny
		3	medium light
		2	darker with a yellowish tinge
		1	dark with a brownish tinge
	Dumpling smell	5	typical dumpling smell
		4	less pronounced
		3	not very pronounced
		2	unmarked or with a sour taste
		1	alien (e.g., very sour)
	Dumpling taste	5	very pleasant
		4	typical dumpling taste
		3	less pronounced
		2	bland or with an aftertaste
		1	alien (e.g., very bitter)
	Dumpling porosity	5	even, fine walls, medium pores
		4	less even, fine walls, medium pores
		3	uneven, thicker walls, smaller cavities
		2	crumbly, dense pores, thick walls
		1	gooey, separated from the crust, almost no pores
	Colour of dumpling crumb after cutting	5	normal, typical
		4	with a subtle shade
		3	with a stronger shade
		2	darker
		1	dark
	Dumpling crumb stickiness	5	very slightly sticky
		4	slightly sticky
		3	medium sticky
		2	quite sticky, slightly stiff
		1	very sticky, very stiff
	Overall product impression	5	excellent
		4	very good
		3	average
		2	below average
		1	very bad
	TABLE S1b Statistical processing of the sensory data
	Sensory attribute	Pts.	Interpretation
	Dumpling sensory score (sum of partial points of the attributes 1 – 8)	40	like strongly
		32	like
		24	like nor dislike
		16	dislike
		8	dislike strongly
	Sensorial acceptability (a relative Dumpling sensory score)	1	like strongly
		0.75	like
		0.5	like nor dislike
		0.25	dislike
		0	dislike strongly
